# Supplementary material for: Protecting the child while preserving the relationship: Using baby’s relational withdrawal to gauge the effect of parental visitation
Source: PLoS One. 2018 May 3;13(5):e0196685. doi: 10.1371/journal.pone.0196685 (PMC5933754; doi:10.1371/journal.pone.0196685)
Supplement: S1 Minimal Dataset — (XLSX) [file pone.0196685.s001.xlsx]

## Sheet: Sheet1
Subject no	Age at placement (days)	Age at testing (days)	ADBB group	ADBB1	ADBB2	ADBB3	ADBB4	ADBB5	Cort1	Cort2	cort3	cort4	cort5	cort6	cort7	cort8	ITBSI Night 1	ITBSI Night 2	ITBSI Day 1	ITBSI Day 2
1	820	1075	2	7	7	3	3	6	0.0133	0.08	0.14	0.07	0.06	0.04	0.2	0.05	0.16	0.25	0	0.12
2	248	383	3	3	1	3	0	1	0.156	0.078	0.136	0.151	0.133	0.108	0.032	0.175	0.08	0.42	0.14	0.093
3	125	460	3	9	3	5	2	3	0.2554	0.112	0.177	0.164	0.241	0.153	0.256	0.294	0.25	0	0	0
4	419	867	3	7	3	5	2	6	0.25	0.04	0.08	0.16	0.09	0	0.35	0.15
5	45	502	1	9	12	10	10	7	0.34	0.1	0.11	0.1	0.15	0.02	0.5	0.1	0.17	0	0	0.117
6	89	226	1	6	12	11	9	8	0.38	0.19	0.16	0.28	0.27	0.153	0.269	0.1	0.25	0	0	0
7	33	222	2	11	11	10	10	9	0.24	0.14	0.11	0.17	0.25	0.03	0.269	0.2	0.08	0.25	0.05	0.17
8	157	419	1	3	6	7	5	5	0.46	0.16	0.42	0.21	0.11	0.11	0.5	0.141	0	0	0	0
9	218	217	2	8	7	13	9	10	0.1	0.24	0.06	0.06	0.17	0.12	0.26	0.08	0.08	0.08	0	0
10	236	894	3	7	3	12	6	6	0.273	0.135	0.096	0.195	0.115	0.063	0.219	0.142	0	0	0.023	0
11	119	184	1	2	4	6	0	3	0.25	0.3	0.13	0.16	0.27	0.13	0.39	0.24	0	0	0	0
12	20	768	1	5	12	4	4	6	0.179	0.3	0.42	0.152	0.094	0.123	0.147	0.119	0	0	0.116	0.046
13	134	256	1	3	10	4	2	5	0.46	0.198	0.161	0.142	0.113	0.058	0.033	0.107	0.08	0.083	0.046	0
14	158	746	2	3	4	4	3	4	0.004	0.104	0.16	0.098	0.088	0.123	0.341	0.075	0	0.16	0.32	0.39
15	405	660	2	6	5	9	5	6	0.25	0.06	0.08	0.03	0.02	0.005	0.1	0.03	0.17	0	0	0
